# Supplementary material for: Spherical Silica Functionalized by 2-Naphthalene Methanol Luminophores as a Phosphorescence Sensor
Source: Int J Mol Sci. 2021 Dec 10;22(24):13289. doi: 10.3390/ijms222413289 (PMC8703885; doi:10.3390/ijms222413289)
Supplement: Supplementary file 1 [file ijms-22-13289-s001.zip]

Archive with 7 entries (5 files):
- ijms-1430368-supplementary/
- ijms-1430368-supplementary/Supplementary Materials/
- ijms-1430368-supplementary/Supplementary Materials/bibliographySI.bib
- ijms-1430368-supplementary/Supplementary Materials/figS1a.jpg
- ijms-1430368-supplementary/Supplementary Materials/figS1b.pdf
- ijms-1430368-supplementary/Supplementary Materials/SI-Spherical silica functionalized by 2-naphthalenemethanol.tex
- ijms-1430368-supplementary/Supplementary Materials/Spherical_silica_functionalized_by_naphtalene_as_phosphorescence_indicator_IJMS_Rev2.pdf
