# Supplementary material for: Spherical Silica Functionalized by 2-Naphthalene Methanol Luminophores as a Phosphorescence Sensor
Source: Int J Mol Sci. 2021 Dec 10;22(24):13289. doi: 10.3390/ijms222413289 (PMC8703885; doi:10.3390/ijms222413289)
Supplement: Supplementary file 1 [file ijms-22-13289-s001.zip › ijms-1430368-supplementary/Supplementary Materials/bibliographySI.bib]

@article{stober1968controlled,
  title={Controlled growth of monodisperse silica spheres in the micron size range},
  author={St{\"o}ber, Werner and Fink, Arthur and Bohn, Ernst},
  journal={Journal of colloid and interface science},
  volume={26},
  number={1},
  pages={62--69},
  year={1968},
  publisher={Elsevier}
}

@article{laskowska2019surface,
  title={Surface functionalization by silver-containing molecules with controlled distribution of functionalities},
  author={Laskowska, Magdalena and Oyama, Munetaka and Kityk, Iwan and Marszalek, Marta and Dulski, Mateusz and Laskowski, Lukasz},
  journal={Applied Surface Science},
  volume={481},
  pages={433--436},
  year={2019},
  publisher={Elsevier}
}

@article{laskowska2019control,
  title={How to Control the Distribution of Anchored, Mn12--Stearate, Single-Molecule Magnets},
  author={Laskowska, Magdalena and Pastukh, Oleksandr and Ku{\'z}ma, Dominika and Laskowski, {\L}ukasz},
  journal={Nanomaterials},
  volume={9},
  number={12},
  pages={1730},
  year={2019},
  publisher={Multidisciplinary Digital Publishing Institute}
}

@article{laskowski2019separation,
  title={The Separation of the Mn12 Single-Molecule Magnets onto Spherical Silica Nanoparticles},
  author={Laskowski, Lukasz and Kityk, Iwan and Konieczny, Piotr and Pastukh, Oleksandr and Schabikowski, Mateusz and Laskowska, Magdalena},
  journal={Nanomaterials},
  volume={9},
  number={5},
  pages={764},
  year={2019},
  publisher={Multidisciplinary Digital Publishing Institute}
}

@article{schindelin2015imagej,
  title={The ImageJ ecosystem: An open platform for biomedical image analysis},
  author={Schindelin, Johannes and Rueden, Curtis T and Hiner, Mark C and Eliceiri, Kevin W},
  journal={Molecular reproduction and development},
  volume={82},
  number={7-8},
  pages={518--529},
  year={2015},
  publisher={Wiley Online Library}
}
