# Supplementary material for: Spherical Silica Functionalized by 2-Naphthalene Methanol Luminophores as a Phosphorescence Sensor
Source: Int J Mol Sci. 2021 Dec 10;22(24):13289. doi: 10.3390/ijms222413289 (PMC8703885; doi:10.3390/ijms222413289)
Supplement: Supplementary file 1 [file ijms-22-13289-s001.zip › ijms-1430368-supplementary/Supplementary Materials/SI-Spherical silica functionalized by 2-naphthalenemethanol.tex]

%  LaTeX support: latex@mdpi.com 
%  In case you need support, please attach all files that are necessary for compiling as well as the log file, and specify the details of your LaTeX setup (which operating system and LaTeX version / tools you are using).

%=================================================================
\documentclass[ijms,supfile,submit,moreauthors,pdftex]{Definitions/mdpi} 
\DeclareUnicodeCharacter{FB01}{fi}

\usepackage[polish,english]{babel}
\usepackage{color}
\usepackage[ampersand]{easylist}
\usepackage{longtable}
\usepackage{supertabular}
\usepackage{hhline}
\usepackage{xcolor}
\usepackage{multirow}
%\usepackage{ulem}\normalem


% If you would like to post an early version of this manuscript as a preprint, you may use preprint as the journal and change 'submit' to 'accept'. The document class line would be, e.g., \documentclass[preprints,article,accept,moreauthors,pdftex]{mdpi}. This is especially recommended for submission to arXiv, where line numbers should be removed before posting. For preprints.org, the editorial staff will make this change immediately prior to posting.

%--------------------
% Class Options:
%--------------------
%----------
% journal
%----------
% Choose between the following MDPI journals:
% acoustics, actuators, addictions, admsci, aerospace, agriculture, agriengineering, agronomy, algorithms, animals, antibiotics, antibodies, antioxidants, applsci, arts, asc, asi, atmosphere, atoms, axioms, batteries, bdcc, behavsci , beverages, bioengineering, biology, biomedicines, biomimetics, biomolecules, biosensors, brainsci , buildings, cancers, carbon , catalysts, cells, ceramics, challenges, chemengineering, chemistry, chemosensors, children, cleantechnol, climate, clockssleep, cmd, coatings, colloids, computation, computers, condensedmatter, cosmetics, cryptography, crystals, dairy, data, dentistry, designs , diagnostics, diseases, diversity, drones, econometrics, economies, education, electrochem, electronics, energies, entropy, environments, epigenomes, est, fermentation, fibers, fire, fishes, fluids, foods, forecasting, forests, fractalfract, futureinternet, futurephys, galaxies, games, gastrointestdisord, gels, genealogy, genes, geohazards, geosciences, geriatrics, hazardousmatters, healthcare, heritage, highthroughput, horticulturae, humanities, hydrology, ijerph, ijfs, ijgi, ijms, ijns, ijtpp, informatics, information, infrastructures, inorganics, insects, instruments, inventions, iot, j, jcdd, jcm, jcp, jcs, jdb, jfb, jfmk, jimaging, jintelligence, jlpea, jmmp, jmse, jnt, jof, joitmc, jpm, jrfm, jsan, land, languages, laws, life, literature, logistics, lubricants, machines, magnetochemistry, make, marinedrugs, materials, mathematics, mca, medicina, medicines, medsci, membranes, metabolites, metals, microarrays, micromachines, microorganisms, minerals, modelling, molbank, molecules, mps, mti, nanomaterials, ncrna, neuroglia, nitrogen, notspecified, nutrients, ohbm, particles, pathogens, pharmaceuticals, pharmaceutics, pharmacy, philosophies, photonics, physics, plants, plasma, polymers, polysaccharides, preprints , proceedings, processes, proteomes, psych, publications, quantumrep, quaternary, qubs, reactions, recycling, religions, remotesensing, reports, resources, risks, robotics, safety, sci, scipharm, sensors, separations, sexes, signals, sinusitis, smartcities, sna, societies, socsci, soilsystems, sports, standards, stats, surfaces, surgeries, sustainability, symmetry, systems, technologies, test, toxics, toxins, tropicalmed, universe, urbansci, vaccines, vehicles, vetsci, vibration, viruses, vision, water, wem, wevj

%---------
% article
%---------
% The default type of manuscript is "article", but can be replaced by: 
% abstract, addendum, article, benchmark, book, bookreview, briefreport, casereport, changes, comment, commentary, communication, conceptpaper, conferenceproceedings, correction, conferencereport, expressionofconcern, extendedabstract, meetingreport, creative, datadescriptor, discussion, editorial, essay, erratum, hypothesis, interestingimages, letter, meetingreport, newbookreceived, obituary, opinion, projectreport, reply, retraction, review, perspective, protocol, shortnote, supfile, technicalnote, viewpoint
% supfile = supplementary materials

%----------
% submit
%----------
% The class option "submit" will be changed to "accept" by the Editorial Office when the paper is accepted. This will only make changes to the frontpage (e.g., the logo of the journal will get visible), the headings, and the copyright information. Also, line numbering will be removed. Journal info and pagination for accepted papers will also be assigned by the Editorial Office.

%------------------
% moreauthors
%------------------
% If there is only one author the class option oneauthor should be used. Otherwise use the class option moreauthors.

%---------
% pdftex
%---------
% The option pdftex is for use with pdfLaTeX. If eps figures are used, remove the option pdftex and use LaTeX and dvi2pdf.

%=================================================================
\firstpage{1} 
\makeatletter 
\setcounter{page}{\@firstpage} 
\makeatother
\pubvolume{xx}
\issuenum{1}
\articlenumber{5}
\pubyear{2019}
\copyrightyear{2019}
%\externaleditor{Academic Editor: name}
\history{Received: date; Accepted: date; Published: date}
%\updates{yes} % If there is an update available, un-comment this line

%% MDPI internal command: uncomment if new journal that already uses continuous page numbers 
%\continuouspages{yes}

%------------------------------------------------------------------
% The following line should be uncommented if the LaTeX file is uploaded to arXiv.org
%\pdfoutput=1

%=================================================================
% Add packages and commands here. The following packages are loaded in our class file: fontenc, calc, indentfirst, fancyhdr, graphicx, lastpage, ifthen, lineno, float, amsmath, setspace, enumitem, mathpazo, booktabs, titlesec, etoolbox, amsthm, hyphenat, natbib, hyperref, footmisc, geometry, caption, url, mdframed, tabto, soul, multirow, microtype, tikz

%=================================================================
%% Please use the following mathematics environments: Theorem, Lemma, Corollary, Proposition, Characterization, Property, Problem, Example, ExamplesandDefinitions, Hypothesis, Remark, Definition
%% For proofs, please use the proof environment (the amsthm package is loaded by the MDPI class).

%=================================================================
% Full title of the paper (Capitalized)
\Title{Spherical silica functionalized by 2-naphthalenemethanol luminophores as a phosphorescence sensor}

% Author Orchid ID: enter ID or remove command
\newcommand{\orcidauthorA}{0000-0001-9106-9756} % Magdalena Laskowska
\newcommand{\orcidauthorB}{0000-0002-4611-3161} % Peter Weigl
\newcommand{\orcidauthorC}{0000-0001-9398-7577} % Thomas Blochowicz
\newcommand{\orcidauthorD}{0000-0002-1489-2025} % Anna Nowak
\newcommand{\orcidauthorE}{0000-0001-8686-1853} % Mateusz Dulski
%\newcommand{\orcidauthorE}{0000-0001-9761-118X} % Krzysztof Cpałka
\newcommand{\orcidauthorF}{0000-0003-2426-3916} % Lukasz Laskowski


% Authors, for the paper (add full first names)
\Author{Magdalena Laskowska $^{1}$\orcidA{}*, Anna Nowak $^{1}$\orcidD{}, Mateusz Dulski $^{2}$\orcidE{}, Peter Weigl $^{3,4}$\orcidB{}, Thomas Blochowicz $^{3}$\orcidC{}, and Łukasz Laskowski $^{1}$\orcidF{}}
% my suggestion of order of authors. But feel free to change! TB
% Authors, for metadata in PDF
\AuthorNames{Magdalena Laskowska, Anna Nowak, Mateusz Dulski, Peter Weigl, Thomas Blochowicz, and Łukasz Laskowski}


% Contact information of the corresponding author
\corres{Correspondence: magdalena.laskowska@ifj.edu.pl}

% Current address and/or shared authorship
% The commands \thirdnote{} till \eighthnote{} are available for further notes

%\simplesumm{} % Simple summary

%\conference{} % An extended version of a conference paper


% The fields PACS, MSC, and JEL may be left empty or commented out if not applicable
%\PACS{J0101}
%\MSC{}
%\JEL{}

%%%%%%%%%%%%%%%%%%%%%%%%%%%%%%%%%%%%%%%%%%
% Only for the journal Diversity
%\LSID{\url{http://}}

%%%%%%%%%%%%%%%%%%%%%%%%%%%%%%%%%%%%%%%%%%
% Only for the journal Applied Sciences:
%\featuredapplication{Authors are encouraged to provide a concise description of the specific application or a potential application of the work. This section is not mandatory.}
%%%%%%%%%%%%%%%%%%%%%%%%%%%%%%%%%%%%%%%%%%

%%%%%%%%%%%%%%%%%%%%%%%%%%%%%%%%%%%%%%%%%%
% Only for the journal Data:
%\dataset{DOI number or link to the deposited data set in cases where the data set is published or set to be published separately. If the data set is submitted and will be published as a supplement to this paper in the journal Data, this field will be filled by the editors of the journal. In this case, please make sure to submit the data set as a supplement when entering your manuscript into our manuscript editorial system.}

%\datasetlicense{license under which the data set is made available (CC0, CC-BY, CC-BY-SA, CC-BY-NC, etc.)}

%%%%%%%%%%%%%%%%%%%%%%%%%%%%%%%%%%%%%%%%%%
% Only for the journal Toxins
%\keycontribution{The breakthroughs or highlights of the manuscript. Authors can write one or two sentences to describe the most important part of the paper.}

%\setcounter{secnumdepth}{4}
%%%%%%%%%%%%%%%%%%%%%%%%%%%%%%%%%%%%%%%%%%
\begin{document}
%%%%%%%%%%%%%%%%%%%%%%%%%%%%%%%%%%%%%%%%%%

%%%%%%%%%%%%%%%%%%%%%%%%%%%%%%%%%%%%%%%%%%

\section{Detailed procedures for the synthesis of Spherical silica functionalized by 2-naphthalenemethanol molecules}\label{syntheses}

All reagents were purchased at the highest possible purity.

\subsection{The synthesis of silica spheres with the diameter of 300 nm}\label{spheres}

The procedure provided here is an optimized synthesis route applied by St\"{o}ber and his team in \cite{stober1968controlled}. It is based on hydrolysis and polycondensation of tetraetyl orthosilicate (TEOS -- Sigma-Aldrich Chemie GmbH, Germany). The synthesis results in quite homogenous silica spheres with the diameter of 300 nm (299nm $\pm$ 11nm to be exact).


To obtain 0.6 g of spherical nanosilica the following reagents are required:
\begin{itemize}
	\item deionized water: 10 cm$^{3}$;
	\item ethanol: 75 cm$^{3}$;
	\item TEOS: 5 cm$^{3}$;
	\item ammonia 25\%: 4 cm$^{3}$.
\end{itemize}

The synthesis was performed in a 150 cm$^{3}$ polypropylene container with a cap. All procedures were carried out at ambient temperature. The process starts with mixing the solvents: water and ethanol under magnetic stirring. Next, TEOS was added and vigorously stirred for 10 min. After a clear solution was obtained, the ammonia was added as a catalyser of hydrolysis and polycondensation. The formation of spherical silica nanoparticles lasts for 10 hours under constant stirring. After the formation, the silica powder was recovered by centrifugation and washed a few times by ethanol and water taken from the excess of TEOS and ammonia. The powder was dried in vacuum at 120 $^\circ$C for 24 h. The dry powder was stored in a tightly closed container in argon in order to avoid humidity (unwanted during functionalization).


\subsection{The functionalization of silica spheres with carboxylic acid groups}\label{functionalization}

The spherical silica can be functionalized by propyl carboxylic acid units by a grafting procedure. This can be done with a full substitution of the surface hydroxyl units by functional groups or with controlled distribution of acidic molecules on the surface achieved by the application of spacers. All the procedures were described in our earlier works \cite{laskowska2019surface, laskowski2019separation, laskowska2019control}. Here, we provide example procedures in detail.
https://www.overleaf.com/project/61950f1a5b8c301427a5b6a3
\begin{table}
	\caption{The amounts of precursors of anchoring units and spacer groups required to obtain the material with assumed number of spacer groups (N) per single anchor.}
	\label{Table:S1}
	\begin{tabular}{|p{1cm}|p{2.5cm}|p{2.5cm}|}
	
		\hline
		N & BNTES [g] & TEOS [g] \\ \hline\hline
		1 & 1.157 & 1.042 \\ \hline
		6 & 0.324 & 1.792 \\ \hline
		15 &  0.145 & 1.953 \\ \hline
	\end{tabular}
\end{table}

The presented procedure is for the controlled distribution with 1, 6 or 15 spacer units separating anchoring groups (N= 1, 6 or 15, respectively). The samples are denoted as SilS-COOH NX (where X denotes number of spacer units per single anchoring groups) for samples containing carboxyl groups. This ratio was set by changing the proportions between the precursors of functional units -- 3-Cyanopropyltriethoxysilane (caled also butyronitrile triethoxysilane --BNTES, purchased from from Sigma-Aldrich Chemie GmbH, Germany) and the precursor of spacer units, TEOS. The mass of reagents, shown in Table \ref{Table:S1}, was calculated from the molecular weight of the corresponding constituents (TEOS -- 208.33 g/mol, BNTES 231.36 g/mol).

The procedure consists of three steps. For the functionalization of 1.5 g of spherical silica, the following amounts of reagents are required:

\textbf{Step 1:} 
\begin{itemize}
	\item the spherical silica powder: 1.5 g;
	\item dichloromethane: 100 cm$^{3}$;
	\item TEOS: see: Table \ref{Table:S1};
	\item BNTES see: Table \ref{Table:S1};.
\end{itemize}

\textbf{Step 2:} 
\begin{itemize}
	\item the pre-functionalized spherical silica powder: 1.5 g;
	\item dichloromethane: 50 cm$^{3}$;
	\item chlorotrimethyl silane (ClTMS, Sigma-Aldrich Chemie GmbH, Germany): 3 cm$^{3}$.
\end{itemize}

\textbf{Step 3:} 
\begin{itemize}
	\item pre-functionalized silylated spherical silica powder: 1.5 g;
	\item concentrated hydrochloric acid: 25 cm$^{3}$;
	\item acetone: 20 cm$^{3}$
	\item deionized water: 5 cm$^{3}$.
\end{itemize}

Prior to the synthesis, the silica powder was thoroughly dried in vacuum at 120 $^\circ$C for at least 24 hours. In the first step, the precursors of anchoring groups and spacers were dissolved in dichloromethane and mixed for at least two hours (until a clear solution was obtained). This was done on a magnetic stirrer in a round flask under the protective atmosphere of 1,1,1,2-Tetrafluoroethan, which is likely to remove any humidity. Next, dry spherical silica was added and the suspension was rigorously mixed under reflux for 24 hours. The pre-functionalized powder was recovered by centrifugation and washed several times with dichloromethane. After this procedure, the resulting powder was thoroughly dried in vacuum at the temperature of 120 $^\circ$C for at least 24 hours and stored in a protective atmosphere.

In the next step (Step 2), the material was silylated in order to convert hydroxyl units into trimethyl silane groups (constituting spacers). For both types of materials, the procedure is the same. 
ClTMS was dissolved in dichloromethane, similarly to the previous step in, a round flask under a protective atmosphere. After obtaining clear solution (after approximately two hours), we added a dry pre-functionalized silica powder and stirred it under reflux for 24 h. The silylated powder was recovered by centrifugation and washed several times with dichloromethane. Next, the material was dried in vacuum at 120 $^\circ$C for at least 24 hours.

In the last step, we hydrolyzed the precursors of anchoring units into carboxylic acid functional groups. The silica powder was dispersed into a mixture of HCl, acetone and DI water. The addition of acetone is necessary because the surface of silica spheres is strongly hydrophobic after silylation. The suspension was mixed under reflux for 24 h.The functionalized silica powder was recovered by centrifugation and washed several times by the mixture of DI water and acetone (till neutral pH was obtained). After drying in vacuum at 120 $^\circ$C for at least 24 hours, the material is ready.


\subsection{The functionalization of silica spheres with carboxylic acid groups by 2-naphthalene methanol}\label{activation}

The material containing carboxyliuc acid anchores was subsequently activated by 2-naphthalene methanol luminophores. This procedure required following reagents:

\begin{itemize}
	\item pre-functionalized silylated spherical silica powder: 1 g;
	\item benzine: 50 cm$^{3}$;
	\item ethanol anhydrous (99.9\%): 50 cm$^{3}$
	\item 2-naphthalene methanol: 0.782 g.
	\item sulfuric acid 5M: a few drops for the adjusting of ph.
\end{itemize}

To do this, we dissolved 2-naphthalene methanol powder (purchased from from Sigma-Aldrich Chemie GmbH, Germany) in the 1:1 mixture of ethanol and benzine. As a catalyst we used sulfuric acid, being added to the solution, until ph 2 was reached. The suspension was mixed under reflux for 24 h. The powder was recovered by centrifugation and washed several times with the mixture of benzine and ethanol. The resulting materials were dried in vacuum for a few hours and stored under a protective atmosphere of 1,1,1,2-Tetrafluoroethan.

\section{The distribution of the diameters of silica spheres}

Just after synthesis, the native silica spheres has been analysed on the basis of Transmission Electron Microscopy (TEM) images. We used ImageJ for the processing of the images \cite{schindelin2015imagej}. On this basis we plotted the distribution of the spheres diameter, ac can be seen in Figure \ref{fig:S1}, along with the analyzed image.

\begin{figure}
	\begin{tabular}{ll}
	a) & b) \\
	  \includegraphics[height=6cm]{figS1a.jpg}   &  \includegraphics[height=6cm]{figS1b.pdf}\\
	\end{tabular}
	\caption{The distribution of the diameter of silica spheres obtained in the synthesis (b) along with the analyzed TEM image (a).}
	\label{fig:S1}
\end{figure}


\section{The assignment of individual Raman modes}


\begin{longtable}{|p{1.4cm}|p{1.4cm}|p{1.4cm}|p{1.8cm}||p{1.4cm}|p{1.4cm}|p{1.4cm}|p{1.8cm}|}
	\caption{The assignments of individual Raman modes. $\nu$ - stretching modes, $\delta$ - deformational modes, $Q_n$ - units characteristic for structurally disorder silica, * in oxygen correspond to unsaturated bonds.} 
	\label{Table:S2} \\
	\hline
    Sil-S- COONph 1&Sil-S- COONph 6&Sil-S- COONph 15& 
    \multirow{2}{1.8cm}{Band assignment}
&Sil-S- COONph 1&Sil-S- COONph 6&Sil-S- COONph 15& \multirow{2}{1.8cm}{Band assignment}\\ \cline{1-3} \cline{5-7}

\multicolumn{3}{|c|}{Band position (cm$^{-1}$)}&&\multicolumn{3}{|c|}{Band position (cm$^{-1}$)}&\\ \hhline{========}
157&154&156&
\multirow{7}{1.8cm}{lattice modes, structural defects}&157&156&156&\multirow{7}{1.8cm}{lattice modes, structural defects}\\ \cline{1-3} \cline{5-7}
189&182&199&&195&198&197&\\ \cline{1-3} \cline{5-7}
227&229&235&&233&237&237&\\ \cline{1-3} \cline{5-7}
237&236&250&&269&270&271&\\ \cline{1-3} \cline{5-7}
311&306&321&&316&316&315&\\ \cline{1-3} \cline{5-7}
396&393&397&&375&376&384&\\ \cline{1-3} \cline{5-7}
403&404&406&&403&404&404&\\ \hline \hline

466&457&459&\multirow{4}{1.8cm}{$\delta$(Si-O*), $\delta$(Si-O-Si)}&447&442&451&\multirow{4}{1.8cm}{$\delta$(Si-O*), $\delta$(Si-O-Si)}\\ \cline{1-3} \cline{5-7}
494&492&492&&492&490&492&\\ \cline{1-3} \cline{5-7}
546&543&542&&544&543&546&\\ \cline{1-3} \cline{5-7}
-&-&-&&578&583&590&\\\hline \hline

599&605&601&\multirow{4}{1.8cm}{$\delta$(Si-O*)}&-&-&-&\multirow{4}{1.8cm}{-}\\ \cline{1-3} \cline{5-7}
681&685&693&&-&-&-&\\ \cline{1-3} \cline{5-7}
709&714&716&&-&-&-&\\ \cline{1-3} \cline{5-7}
783&774&775&&-&-&-&\\\hline \hline

807&803&804&\multirow{4}{1.8cm}{$\nu$(Si-O*) in $Q_n$,
Si vibration in an oxygen cage}&803&803&803&\multirow{4}{1.8cm}{$\nu$(Si-O*) in $Q_n$}\\ \cline{1-3} \cline{5-7}
817&818&833&&833&826&824&\\ \cline{1-3} \cline{5-7}
-&-&-&&880&882&884&\\ \cline{1-3} \cline{5-7}
-&-&-&&920&929&937&\\ \cline{1-3} \cline{5-7}
-&-&-&&-&-&-&\\ \hline\hline

954&48&947&\multirow{16}{1.8cm}{$\nu$(Si-O*) in $Q_n$, $\delta$(COO), skeletal C-C, $\delta$(CH$_x$), x = 2,3}&
965&965&961&\multirow{16}{1.8cm}{$\nu$(Si-O*) in $Q_n$, $\delta$(COO), skeletal C-C, $\nu$C=C, $\delta$(CH$_x$), x = 2,3}\\ \cline{1-3} \cline{5-7}
980&981&983&&983&985&982&\\ \cline{1-3} \cline{5-7}
1023&1022&1022&&1035&1022&1013&\\ \cline{1-3} \cline{5-7}
1059&1049&1043&&1055&1055&1055&\\ \cline{1-3} \cline{5-7}
1083&1074&1074&&1072&1075&1076&\\ \cline{1-3} \cline{5-7}
1106&1097&1091&&1091&1095&1095&\\ \cline{1-3} \cline{5-7}
1179&1171&1179&&-&-&-&\\ \cline{1-3} \cline{5-7}
1205&1210&1218&&-&-&-&\\ \cline{1-3} \cline{5-7}
1245&1249&1251&&1245&1246&1250&\\ \cline{1-3} \cline{5-7}
1375&1371&1373&&1368&1372&1370&\\ \cline{1-3} \cline{5-7}
1402&1400&1401&&1395&1398&1395&\\ \cline{1-3} \cline{5-7}
1430&1430&1430&&1432&1429&1431&\\ \cline{1-3} \cline{5-7}
1459&1460&1467&&1461&1460&1460&\\ \cline{1-3} \cline{5-7}
1497&1467&1504&&1491&1491&1487&\\ \cline{1-3} \cline{5-7}
-&-&-&&1522&1530&1582&\\ \cline{1-3} \cline{5-7}
1609&1615&1609&&1607&1611&1615&\\\hline \hline

1701&1701&1700&$\nu$C=O&1701&1701&1700&$\nu$C=O\\\hline \hline

-&-&-&\multirow{11}{1.8cm}{$\nu$(CH$_x$), x = 1,2,3}&2731&2736&2728&	\multirow{11}{1.8cm}{$\nu$(CH$_x$), x = 1,2,3}\\ \cline{1-3} \cline{5-7}
-&-&-&&2816&2816&2816&\\ \cline{1-3} \cline{5-7}
2843&2843&2844&&2852&2852&2854&\\ \cline{1-3} \cline{5-7}
2869&2874&2866&&2883&2868&2868&\\ \cline{1-3} \cline{5-7}
2906&2906&2906&&2921&2924&2922&\\ \cline{1-3} \cline{5-7}
2933&2934&2933&&2937&2936&2935&\\ \cline{1-3} \cline{5-7}
-&-&-&&2953&2954&2943&\\ \cline{1-3} \cline{5-7}
2973&2974&2973&&2977&2977&2975&\\ \cline{1-3} \cline{5-7}
3022&3022&3022&&3021&3020&3020&\\ \cline{1-3} \cline{5-7}
3072&3067&3077&&3072&3069&3070&\\ \cline{1-3} \cline{5-7}
3143&3144&3166&&3121&3110&3101&\\\hline \hline

3252&3258&3272&\multirow{4}{1.8cm}{$\nu$(OH), water molecules, H-bonds}&3245&3218&3315&\multirow{4}{1.8cm}{$\nu$(OH), water molecules, H-bonds}\\ \cline{1-3} \cline{5-7}
3441&3450&3452&&3430&3452&3464&\\ \cline{1-3} \cline{5-7}
3595&3605&3594&&-&-&-&\\ \cline{1-3} \cline{5-7}
3660&3665&3669&&-&3615&3594&\\\hline \hline


\end{longtable}


%%%%%%%%%%%%%%%%%%%%%%%%%%%%%%%%%%%%%%%%%%

%% optional
\abbreviations{The following abbreviations were used in this manuscript:\\
	
	\noindent 
	\begin{tabular}{@{}ll}
		TEOS & tetraethyl ortosilicate\\
		BNTES & butyronitrile triethoxysilane / cyanopropyl triethoxysilane\\
\end{tabular}}

%%%%%%%%%%%%%%%%%%%%%%%%%%%%%%%%%%%%%%%%%%


%=====================================
% References, variant A: internal bibliography
%=====================================
\reftitle{References}
\scriptsize{
	\bibliography{bibliographySI} 
%	\bibliographystyle{rsc} }


%% for journal Sci
%\reviewreports{\\
%Reviewer 1 comments and authors’ response\\
%Reviewer 2 comments and authors’ response\\
%Reviewer 3 comments and authors’ response
%}

%%%%%%%%%%%%%%%%%%%%%%%%%%%%%%%%%%%%%%%%%%
\end{document}
